# Supplementary material for: Intellectual disability-associated disruption of O-GlcNAc cycling impairs habituation learning in Drosophila
Source: PLoS Genet. 2022 May 2;18(5):e1010159. doi: 10.1371/journal.pgen.1010159 (PMC9140282; doi:10.1371/journal.pgen.1010159)
Supplement: S1 Table — (XLSX) [file pgen.1010159.s006.xlsx]

## Sheet: S1
Line	Purpose	Primer name	Sequence
H596F	Guide RNA	CF_DmT596_fwd	GTCG TTATCTTAGCTCGGACTTC
H596F	Guide RNA	CF_DmT596_rev	AAAC GAAGTCCGAGCTAAGATAA
H596F	Mutagenesis	H596F wobble F	CTTCGAATAGGTTATCTTAGCTCGGAtTTtGGcAATttTCCTACCTCGCATTTAATGCAATCTG
H596F	Mutagenesis	H596F wobble R	CAGATTGCATTAAATGCGAGGTAGGAaaATTgCCaAAaTCCGAGCTAAGATAACCTATTCGAAG
H596F	Diagnosis	T59 DIG F	ATTCAGTCTTACCGAACGGCTCTAAAG
H596F	Diagnosis	T59 DIG R	GACTCTCGACTGATTTTGTGTCGAAATG
H596F	Sequencing	T59 DIG SEQ	CCGTTTACCATCCGTGCATC
L283F	Guide RNA	CF_DmT283_F	GTCG CCATGAACTACAGCATTATT
L283F	Guide RNA	CF_DmT283_R	AAAC AATAATGCTGTAGTTCATGG
L283F	2kb PCR	T2fix_F	aaaGGATCc acacgaaagttttgggagccctttgg
L283F	2kb PCR	T2fix_R	tttGCGGCCGC ATTCCCGAAGTCCGAGCTAAGATAACC
L283F	RF mutagenesis	L283F wobble R	GCCGCCTATTTACGTGCATTAAATtTcTCTCCGAAcAAcGCcGTgGTTCATGGCAATTTGGCATGCGTTTAC
L283F	RF mutagenesis	L283F wobble R friend	GCCCCGCTGACATCTTGCAATTC
L283F	Diagnosis	T2 DIG F	ccagttaaaggttttatggaaaaggtacg
L283F	Diagnosis	T2 DIG R	GCGTAGCTTCTTCAATATACCCCTGC
L283F	Line check	T2 OOB F	Cggtaccccttacaaagatagtgagag
R313P		(283, 313 + 348)
A348T
L283F	Line check	T2 OOB R (283)	CACAGATTGCATTAAATGCGAGGTAGG
R313P	Guide RNA	CF_DmT313_fwd	GTCG CAGTACGCATCGGGGAAATT
R313P	Guide RNA	CF_DmT313_rev	AAAC AATTTCCCCGATGCGTACTG
R313P	2kb PCR	R313 FIX F	AAAggatcc Gatagaatgaaaaaatgaagtctttagaatc
R313P	2kb PCR	R313 FIX R	TTTGCGGCCGC TACCATCATCTGGACTTAAGGCATAGC
R313P	RF mutagenesis	R313 wobble F (and T2 DIG R pair)	CTTATTGATTTAGCTATCGATACATATAGGcccGCAATAGAACTGCAACCAAAcTTtCCgGAcGCGTACTGCAATCTTGCAAACGC
R313P	Diagnosis	DmT R313 DIG F	agttgaaatgtacaagcaacgtcagaac
R313P	Diagnosis	DmT R313 DIG R	CAGCTTCTTTAACctataaagattacttag
A348T	Guide RNA	CF_DmT348_fwd	GTCG tttatagGTTAAAGAAGCTG
A348T	Guide RNA	CF_DmT348_rev	AAAC CAGCTTCTTTAACctataaa
A348T	2kb PCR	T348 BA F	aaaGGATCC Tattgtagttgggaaattggactataacg
A348T	2kb PCR	T348 BA R	aaaGCGGCCGC ACTTGAATAGGAGCAGGGCGAAGAGC
A348T	RF mutagenesis	T348 patcher F (with L283F wobble R friend)	gtgcactaactaagtaatctttatagGTgAAgGAgGCcGAGGACTGCTATAACACTaCcCTAAGACTATGTTCAAATCATGCAGATTC
A348T	Sequencing	T348 seq 1	Ttttgaaactaacccttcacac
A348T	Sequencing	T348 seq 2	AAAGATTCCGGAAATATTCCTG
A348T	Line check	T348 OOB R (common line primer with R313P)	CTAGCCCCACTAGTACCTGGATAGC
