# Supplementary material for: Intellectual disability-associated disruption of O-GlcNAc cycling impairs habituation learning in Drosophila
Source: PLoS Genet. 2022 May 2;18(5):e1010159. doi: 10.1371/journal.pgen.1010159 (PMC9140282; doi:10.1371/journal.pgen.1010159)
Supplement: S2 Table — (XLSX) [file pgen.1010159.s007.xlsx]

## Sheet: S2
Light-off jump habituation parameters summary
Condition	N total	N jumpers	% of jumpers	mean TTC	mean TTC SD	mean TTC SEM
contro:l +/+ (Figure 1A)	96	65	0.67	4.4	0.9	0.4
SxcH537A/+ (Figure 1A)	96	59	0.61	12.8	6.7	2.7
control: +/+ (Figure 1B)	96	72	0.75	9.4	3.5	1.4
SxcH537A/+ (Figure 1B)	96	72	0.75	15.5	7.8	3.2
OgaKO/+ (Figure 1B)	96	76	0.79	17.1	10.4	4.2
SxcH537A/+; OgaKO/+ (Figure 1B)	96	70	0.73	10.2	5.9	2.4
control: elav-Gal4/+ (Figure 1C)	64	38	0.59	2.6	1.3	0.7
elav-Gal4>UAS-sxc (Figure 1C)	64	55	0.85	12.8	4	2
control: +/+ (Figure 1D)	96	65	0.68	4.4	0.9	0.4
sxcH537A/+; elav-Gal4/+ (Figure 1D)	64	40	0.63	14.6	6	3
sxcH537A/+; elav-Gal4>UAS-sxc (Figure 1D)	64	43	0.67	4.2	1.3	0.7
control: +/+ (Figure 4A,B)	96	65	0.68	4.4	0.9	0.4
sxcR313P/+ (Figure 4A)	96	73	0.76	12.7	14.9	2
sxcA348T/+ (Figure 4B)	96	72	0.75	8.6	4.5	1.8
sxcA348T/A348T (Figure 4B)	96	76	0.8	24.1	3.9	1.6
control: (Figure 4C,E)	96	74	0.77	7.4	2.4	1
sxcR313P/+ (Figure 4C,E)	96	81	0.84	27.3	12.2	5
OgaKO/+ (Figure 4C)	96	58	0.6	7.3	3.4	1.4
sxcR313P/+; OgaKO/+ (Figure 4C)	96	53	0.56	10.6	6.5	2.6
OgaD133N/+ (Figure 4E)	96	69	0.72	14.9	11.8	4.9
sxcR313P/+; OgaD133N/+ (Figure 4E)	96	64	0.67	9	5.4	2.2
control: +/+ (Figure 4D,F)	96	72	0.75	9.4	3.5	1.4
sxcA348T/A348T (Figure 4D,F)	96	79	0.82	33.5	10	4.1
OgaKO/KO (Figure 4D)	96	87	0.9	25.6	9.3	3.8
sxcA348T/A348T; OgaKO/KO (Figure 4D)	96	62	0.65	14.2	5	2
OgaD133N/D133N (Figure 4F)	96	89	0.93	57.8	18.7	7.6
sxcA348T/A348T; OgaD133N/D133N (Figure 4F)	96	56	0.58	8.2	3.5	1.4
SxcH537A/H537A (not depicted)	64	23	0.36	NA	NA	NA
elav-Gal4>UAS-sxcRNAi (not depicted)	96	18	0.19	NA	NA	NA
sxcR313P/R313P (not depicted)	64	31	0.48	NA	NA	NA
sxcL283F/+ (not depicted)	96	44	0.46	NA	NA	NA
sxcL283F/L283F (not depicted)	96	38	0.4	NA	NA	NA
