# Supplementary material for: Intellectual disability-associated disruption of O-GlcNAc cycling impairs habituation learning in Drosophila
Source: PLoS Genet. 2022 May 2;18(5):e1010159. doi: 10.1371/journal.pgen.1010159 (PMC9140282; doi:10.1371/journal.pgen.1010159)
Supplement: S4 Table — (XLSX) [file pgen.1010159.s009.xlsx]

## Sheet: S4
Enrichment in Drosophila phenotypes and orthologs of human genes implicated in Intellectual Disability
O-GlcNAc category	Phenotype category	Enrichment	P value	Adjusted P value (Bonferroni-Holm)	Genes (Flybase ID)
Enriched	learndef	1.4697	0.0320312	0.0320312	FBgn0263916,FBgn0003165,FBgn0000108,FBgn0025936,FBgn0061469,FBgn0040505,FBgn0000635,FBgn0013997,FBgn0038975,FBgn0041188,FBgn0005654,FBgn0016078,FBgn0011224,FBgn0016031,FBgn0250823,FBgn0283468,FBgn0001123,FBgn0028734,FBgn0004419,FBgn0000721,FBgn0028408,FBgn0053113,FBgn0003392,FBgn0015380,FBgn0259243,FBgn0261243,FBgn0034246,FBgn0014141
Enriched	memdef	1.48777	0.00805679	0.0161136	FBgn0017590,FBgn0003396,FBgn0003165,FBgn0004648,FBgn0000024,FBgn0052594,FBgn0000108,FBgn0061469,FBgn0283509,FBgn0000635,FBgn0266557,FBgn0260793,FBgn0264975,FBgn0000636,FBgn0023479,FBgn0263987,FBgn0005654,FBgn0004370,FBgn0250753,FBgn0250823,FBgn0283468,FBgn0010329,FBgn0028734,FBgn0000721,FBgn0000054,FBgn0087035,FBgn0003321,FBgn0028408,FBgn0040285,FBgn0004647,FBgn0000273,FBgn0266572,FBgn0261854,FBg…
Enriched	neurophysdef	1.50082	8.01e-06	3.204e-05	FBgn0263916,FBgn0015541,FBgn0046113,FBgn0003165,FBgn0262742,FBgn0025702,FBgn0000024,FBgn0260934,FBgn0052594,FBgn0039487,FBgn0261822,FBgn0000108,FBgn0030057,FBgn0061469,FBgn0032946,FBgn0039774,FBgn0040505,FBgn0262516,FBgn0001297,FBgn0024320,FBgn0261794,FBgn0262483,FBgn0010389,FBgn0000635,FBgn0266557,FBgn0001291,FBgn0042693,FBgn0264975,FBgn0034072,FBgn0002921,FBgn0005631,FBgn0038975,FBgn0262872,FBg…
Enriched	neuroanatdef	1.87689	8.78e-36	5.268e-35	FBgn0003748,FBgn0004861,FBgn0037924,FBgn0052499,FBgn0034476,FBgn0061200,FBgn0010473,FBgn0262867,FBgn0023095,FBgn0010452,FBgn0036494,FBgn0035397,FBgn0033901,FBgn0024236,FBgn0003396,FBgn0028991,FBgn0259984,FBgn0016061,FBgn0003165,FBgn0005775,FBgn0038072,FBgn0003285,FBgn0262742,FBgn0264089,FBgn0004364,FBgn0015924,FBgn0002543,FBgn0003459,FBgn0278608,FBgn0263930,FBgn0025702,FBgn0029114,FBgn0011592,FBg…
Enriched	ID + ID candidate	1.69892	2.01e-17	1.005e-16	FBgn0010406,FBgn0262867,FBgn0000416,FBgn0010825,FBgn0039160,FBgn0041629,FBgn0024236,FBgn0003396,FBgn0032343,FBgn0052062,FBgn0051999,FBgn0026403,FBgn0003285,FBgn0001089,FBgn0037215,FBgn0032949,FBgn0261999,FBgn0034118,FBgn0051992,FBgn0039915,FBgn0041630,FBgn0263930,FBgn0023518,FBgn0034117,FBgn0004839,FBgn0014417,FBgn0036305,FBgn0039487,FBgn0003042,FBgn0085432,FBgn0035767,FBgn0032120,FBgn0036448,FBg…
Oglnacylated	ID + ID candidate	3.38372	0.00320848	0.00962544	FBgn0034118,FBgn0010825,FBgn0039904,FBgn0002526,FBgn0026403,FBgn0036448,FBgn0032151,FBgn0002921,FBgn0011020
